# Supplementary material for: A Functional Magnetic Resonance Imaging Investigation of Hot and Cool Executive Functions in Reward and Competition
Source: Sensors (Basel). 2025 Jan 29;25(3):806. doi: 10.3390/s25030806 (PMC11820429; doi:10.3390/s25030806)
Supplement: Supplementary file 1 [file sensors-25-00806-s001.zip]

Archive with 1 entries (1 files):
- sensors-3316328-supplementary.pdf
